# Supplementary material for: Effects of a Multicomponent Mycotoxin Detoxifying Agent on Health and Performance of Weaned Pigs Under Combined Dietary Exposure to Deoxynivalenol (DON) and Zearalenone (ZEN)
Source: Toxins (Basel). 2025 Mar 19;17(3):146. doi: 10.3390/toxins17030146 (PMC11946165; doi:10.3390/toxins17030146)
Supplement: Supplementary file 1 [file toxins-17-00146-s001.zip]

Archive with 4 entries (4 files):
- Figure S1 ZEN residues in kidney samples.pdf
- Figure S2 ZEN residues in liver samples.pdf
- Figure S3 DON residues in kidney samples.pdf
- Figure S4 DON residues in liver samples.pdf
